# Supplementary material for: Predicting natural conception leading to live birth for couples with infertility: a single-centre population-based cohort study of 7086 couples
Source: Hum Reprod Open. 2026 Jun 13;2026(3):hoag056. doi: 10.1093/hropen/hoag056 (PMC13353215; doi:10.1093/hropen/hoag056)
Supplement: hoag056_Supplementary_Data [file hoag056_supplementary_data.zip]

Archive with 8 entries (8 files):
- Supplementary_Table_S1.docx
- Supplementary_Table_S3.docx
- Supplementary_Figure_S1.docx
- NewSuppFiles.docx
- Supplementary_Table_S4.docx
- Supplementary_Table_S2.docx
- Supplementary_Figure_S2.docx
- Supplementary_Figure_S3.docx
